# Supplementary material for: Advantage of Vital Sign Monitoring Using a Wireless Wearable Device for Predicting Septic Shock in Febrile Patients in the Emergency Department: A Machine Learning-Based Analysis
Source: Sensors (Basel). 2022 Sep 17;22(18):7054. doi: 10.3390/s22187054 (PMC9504566; doi:10.3390/s22187054)
Supplement: Supplementary file 1 [file sensors-22-07054-s001.zip]

Archive with 3 entries (3 files):
- Supplementary figure S1.pdf
- Supplementary figure S2.pdf
- Supplementary table S1.pdf
